# Supplementary material for: Permeabilize, but Choose Wisely: Selective Antibiotic Potentiation Through Outer Membrane Disruption in Pseudomonas aeruginosa
Source: Int J Mol Sci. 2025 Oct 10;26(20):9844. doi: 10.3390/ijms26209844 (PMC12563807; doi:10.3390/ijms26209844)
Supplement: Supplementary file 1 [file ijms-26-09844-s001.zip]

Archive with 1 entries (1 files):
- ijms-3835411-supplementary.pdf
